# Supplementary material for: Placental Epigenome-Wide Association Study Identified Loci Associated with Childhood Adiposity at 3 Years of Age
Source: Int J Mol Sci. 2020 Sep 29;21(19):7201. doi: 10.3390/ijms21197201 (PMC7582906; doi:10.3390/ijms21197201)
Supplement: Supplementary file 1 [file ijms-21-07201-s001.zip]

Archive with 13 entries (13 files):
- Figure S1.PNG
- Figure S2.png
- Figure S3.png
- Figure S4.png
- Figure S5.png
- Figure S6.png
- Figure S7.png
- Figure S8.png
- Table S1.docx
- Table S2.docx
- Table S3.docx
- Table S4.docx
- Table S5.docx
